# Supplementary material for: Genome-Wide Identification, Evolution and Expression of the Complete Set of Cytoplasmic Ribosomal Protein Genes in Nile Tilapia
Source: Int J Mol Sci. 2020 Feb 12;21(4):1230. doi: 10.3390/ijms21041230 (PMC7072992; doi:10.3390/ijms21041230)
Supplement: Supplementary file 1 [file ijms-21-01230-s001.zip]

Archive with 15 entries (12 files):
- Supplementary files/
- Supplementary files/Supplemental file of RPs islation.txt
- Supplementary files/Supplementary Figure S1/
- Supplementary files/Supplementary Figure S1/Figure S1 A and B.tif
- Supplementary files/Supplementary Figure S1/Figure S1 C and D.tif
- Supplementary files/Supplementary Figure S1/Figure S1 E and F.tif
- Supplementary files/Supplementary Figure S1/Figure S1 G and H.tif
- Supplementary files/Supplementary Figure S1/Figure S1 I.tif
- Supplementary files/Supplementary Figure S2/
- Supplementary files/Supplementary Figure S2/20200122 Figure S2 synteny A,B,C.tif
- Supplementary files/Supplementary Figure S2/20200122 Figure S2 synteny D,E.tif
- Supplementary files/Supplementary Figure S2/20200122 Figure S2 synteny F,G.tif
- Supplementary files/Supplementary Figures.docx
- Supplementary files/Supplementary Figures.pdf
- Supplementary files/Supplementary Tables.xls
