# Supplementary material for: Genome-Wide Identification, Evolution and Expression of the Complete Set of Cytoplasmic Ribosomal Protein Genes in Nile Tilapia
Source: Int J Mol Sci. 2020 Feb 12;21(4):1230. doi: 10.3390/ijms21041230 (PMC7072992; doi:10.3390/ijms21041230)
Supplement: Supplementary file 1 [file ijms-21-01230-s001.zip › Supplementary files/Supplementary Tables.xls]

## Sheet: Table S1
Table S1. Amino acid sequence comparisons of the tilapia RPs with those of D. rerio (Dre), O.latipes (Ola), T. rubripes (Tru) and H. sapiens (Hsa).
Gene	Number of Amino acids						Similarity (%)
	Oni	Dre	Ola	Tru	Hsa		Dre	Ola	Tru	Hsa
RPL3-1	403	403	403	403	403		91.3	93.8	92.1	91.1
RPL3-2	408	/	/	408	407		75.7	77.7	86	76.2
RPL4	369	375	369	369	427		84.6	94	92.1	86.4
RPL5a	297	296	297	297	297		90.9	95.3	96	89.2
RPL5b	298	296	298	298	/		87.9	93	96	86.6
RPL6	258	265	260	258	288		84.1	91.9	90.3	79.5
RPL7-1	245	246	245	244	248		86.1	95.5	91	82.4
RPL7-2	246	247	247	247	246		73.2	80.9	79.3	59.3
RPL7A	266	266	266	266	266		94.4	96.2	95.9	91.7
RPL8	257	257	257	257	257		98.1	99.2	98.8	96.1
RPL9	192	193	192	192	192		91.7	95.8	92.2	87.5
RPL10	215	215	217	215	214		95.8	97.2	96.7	92.6
RPL10A	216	216	216	216	217		93.1	98.1	96.3	91.2
RPL11	178	178	178	178	178		97.2	97.2	97.2	93.3
RPL12	165	165	165	165	165		94.5	98.8	94.5	90.3
RPL13	211	211	211	211	211		93.8	95.7	94.8	88.2
RPL13A	205	205	205	205	203		91.2	93.2	92.7	85.9
RPL14	137	139	137	137	215		81	91.2	90.5	78.1
RPL15	204	204	204	204	204		96.6	96.1	95.6	93.6
RPL17	184	184	184	184	184		98.4	97.3	98.4	95.7
RPL18	188	182	188	188	188		85.1	92.6	93.1	85.6
RPL18A	176	176	176	176	176		95.5	95.5	98.9	88.1
RPL19a	195	196	197	197	196		94.9	97.9	96.9	93.8
RPL19b	194	/	196	195	/		95.4	96.4	96.9	95.9
RPL21	160	160	160	160	160		91.2	95	93.8	88.1
RPL22-1a	129	127	/	130	128		94.6	91.5	92.2	92.2
RPL22-2b	129	/	131	/	/		93.8	96.9	90.7	92.2
RPL22-2	129	126	129	127	122		82.9	92.2	90.7	72.9
RPL23	140	140	140	140	140		99.3	100	99.3	100
RPL23A	155	155	155	155	156		96.1	98.1	94.8	94.8
RPL24	157	157	157	157	157		91.1	95.5	95.5	89.2
RPL26	145	145	145	145	145		97.9	100	99.3	96.6
RPL27	136	136	136	136	136		98.5	99.3	98.5	94.9
RPL27A	148	148	148	148	148		92.6	94.6	95.3	84.5
RPL28	137	138	137	137	137		81	94.9	94.9	80.3
RPL29	64	64	64	65	157		87.5	93.8	82.8	87.5
RPL30	116	117	116	116	115		95.7	96.6	98.3	93.1
RPL31	124	123	124	124	125		93.5	95.2	99.2	92.7
RPL32	135	135	135	135	135		94.8	92.6	96.3	91.1
RPL34	117	117	117	117	117		97.4	99.1	100	96.6
RPL35	123	123	123	123	123		91.1	95.9	98.4	92.7
RPL35A	110	110	110	110	110		92.7	96.4	96.4	90
RPL36	105	105	105	105	105		90.5	98.1	95.2	93.3
RPL36A	106	106	106	106	106		97.2	98.1	97.2	97.2
RPL37	97	97	97	97	97		94.8	97.9	96.9	93.8
RPL37A	92	92	92	92	92		95.7	94.6	97.8	98.9
RPL38	70	70	70	70	70		100	100	100	100
RPL39	51	51	51	51	51		98	100	100	100
RPL40	128	128	128	128	128		99.2	98.4	99.2	99.2
RPL41a	25	25	25	25	25		100	100	100	100
RPL41b	25	/	25	25	/		100	100	92	100
RPLP0	315	316	315	314	317		91.4	94.3	94.3	89.5
RPLP1	114	113	113	112	114		89.5	92.1	92.1	81.6
RPLP2a	114	114	113	113	115		72.8	87.7	90.4	77.2
RPLP2b	114	114	115	/	/		76.3	86.8	74.6	74.6
RPSA	307	308	301	306	295		91.9	93.5	92.8	87.6
RPS2	279	280	279	279	293		96.4	98.9	98.2	93.9
RPS3	245	245	245	245	243		98	98	98	96.7
RPS3A	266	267	266	266	264		96.2	98.5	96.6	94
RPS4	263	263	263	263	263		93.9	98.1	96.2	93.5
RPS5	203	204	203	203	204		96.6	99.5	97.5	98.5
RPS6	249	249	249	249	249		96	98	97.2	95.6
RPS7	194	194	194	194	194		97.4	98.5	97.9	97.9
RPS8	208	208	208	208	208		89.4	94.2	95.2	94.2
RPS9	194	194	194	194	194		96.4	97.9	99	97.4
RPS10	166	166	166	166	165		97.6	98.2	97	92.2
RPS11	161	159	161	161	158		91.3	97.5	97.5	89.4
RPS12	132	132	132	132	132		97	96.2	97	95.5
RPS13	151	151	151	151	151		98.7	100	100	98.7
RPS14	151	151	151	151	151		99.3	100	100	100
RPS15	145	145	145	145	145		96.6	98.6	98.6	95.2
RPS15a	130	130	130	130	130		97.7	100	100	98.5
RPS16	146	146	146	146	146		97.3	98.6	96.6	97.3
RPS17a	134	134	134	134	135		92.5	100	97.8	98.5
RPS17b	134	134	134	132	/		94	94	90.3	94.8
RPS18	152	152	152	152	152		97.4	99.3	98.7	97.4
RPS19a	146	146	146	146	145		91.1	97.9	98.6	84.2
RPS19b	152	/	/	/	/		83.6	80.9	81.6	82.2
RPS20	119	119	119	119	119		97.5	97.5	99.2	97.5
RPS21	83	81	83	83	83		88	94	95.2	91.6
RPS23	143	143	143	143	143		100	100	100	98.6
RPS24	131	131	132	131	133		93.9	98.5	97.7	90.8
RPS25	123	124	122	123	125		90.2	97.6	96.7	91.9
RPS26	115	115	115	115	115		96.5	98.3	97.4	94.8
RPS27-1a	84	84	84	84	84		97.6	100	100	98.8
RPS27-1b	84	84	84	84	84		97.6	97.6	97.6	96.4
RPS27-2a	84	/	/	/	/		90.5	91.7	91.7	92.9
RPS27-2b	84	/	/	/	/		73.8	73.8	76.2	72.6
RPS27A	156	156	156	156	156		100	99.4	100	98.7
RPS28	69	69	69	69	69		100	100	97.1	95.7
RPS29	56	56	56	56	56		96.4	98.2	98.2	96.4
RPS30	133	133	133	133	133		72.9	94	91	80.5
Note: Slash indicates no homologous gene detected probably due to incompleted genome sequences.

## Sheet: Table S2
Table S2 The accession numbers of RP genes used in WGD events analysis
Gene	Cin	Pma	Lch	Hsa	Mmu	Loc	Dre	Cca	Ipu	Ssa	Ola	Oni	Tru
RPSA	XP_002126356	ENSPMAT00000002928	XP_006005254	NP_002286	NP_035159	XP_015215185	NP_957346	XP_018929775	NP_001187066	NP_001134397，XP_013986278，XP_014059056	XP_004071885	XP_003443122	XP_003964374
RPS2	XP_009858631	ENSPMAT00000005507	XP_006003156	NP_002943	NP_032529	XP_015215624	NP_998444	XP_018926972	NP_001187067	NP_001133384，XP_014058442，	XP_011476529	XP_025762396	XP_003964600
RPS3	XP_002129244	ENSPMAT0000000863	XP_006011240	NP_000996	NP_036182	XP_006627871	NP_957447	XP_018935917，XP_018935922	NP_001187068	XP_014070022，XP_013992565，XP_014018051，XP_014053189	XP_020563661	XP_003448999	XP_003968267
RPS3A	XP_002125322	ENSPMAT00000001819	XP_005996413	NP_000997	NP_058655	XP_006629554	NP_956353	XP_018934682	NP_001316250	NP_001134789，XP_014063324，XP_014039778，XP_014064855	NP_001098311	XP_003449725	XP_003972467
RPS4	XP_009860379	ENSPMAT00000008660	XP_005992934	NP_000998，NP_000999	NP_033120	XP_015206820	NP_001005589	XP_018963602，XP_018963596	NP_001187069	NP_001301940，XP_014012065，XP_014062902	XP_011485971	XP_003457778	XP_003966899
RPS5	XP_004226822	AAN77895	XP_005998177	NP_001000	NP_033121	XP_015194882	NP_775339	XP_018962727	NP_001187070	XP_014032457，XP_013997491	XP_004073824	XP_003452472	XP_003969321
RPS6	XP_018671533	ENSPMAT00000008266	XP_006003764	NP_001001	NP_033122	XP_015200494	NP_001003728	XP_018918627，XP_018972516	NP_001187071	XP_014051146，XP_014064553	XP_004065930	XP_003454240	XP_003971993
RPS7	XP_002122212	ENSPMAT00000010644	XP_014350411	NP_001002	NP_035430	XP_006626442	NP_957046	XP_018924099，XP_018976412	NP_001187072	XP_014000392	XP_004083991	XP_019201377	NP_001272880
RPS8	XP_002129681	/	XP_014350182	NP_001003	NP_033124	XP_015210720	NP_999958	XP_018975236，XP_018952276	NP_001187073	XP_014043075，NP_001134368	XP_004078646	XP_003448492	XP_003975488
RPS9	XP_002119507	ENSPMAT00000000223	XP_014346673	NP_001004	NP_084043	XP_015193351	NP_957146	XP_018974208	NP_001187074	XP_014010550	XP_004077978	XP_003450729	XP_003977663
RPS10	XP_002126653	ENSPMAT00000011293	XP_005988500	NP_001005	NP_080239	XP_006628346	NP_957440	XP_018930193	NP_001187075	XP_014001858，XP_013991909，XP_013989261	XP_011480531	XP_005458480	XP_029682140
RPS11	XP_002128561	ENSPMAT00000009080	XP_005996772	NP_001006	NP_038753	XP_015194806	NP_998542	XP_018933879	NP_001187218	NP_001134919，XP_014059664，NP_001117010	XP_004071363	XP_003442099	XP_011602445
RPS12	XP_026691050	ENSPMAT00000005589	XP_006010989	NP_001007	NP_035425	XP_006625897	NP_001269106	XP_018936602	NP_001187076	XP_013999100	XP_004083746	NP_001266590	XP_011610325
RPS13	NP_001027678	ENSPMAT00000002163	XP_005990576	NP_001008	NP_080809	XP_006642546	NP_001002079	XP_018963576	NP_001187201	XP_013980176，NP_001133064，XP_014025588	XP_011474092	XP_005460023	XP_003967252
RPS14	XP_026693553	/	XP_014351535	NP_005608	NP_065625	XP_006631947	NP_956320	/	NP_001187077	NP_001133208	XP_020564748	XP_013120682	XP_003970897
RPS15	XP_009862046	ENSPMAT00000005326	XP_005999922	NP_001295155	NP_033117	XP_015220793	NP_001001819	/	NP_001187078	NP_001117003，NP_001134215	XP_004078718	XP_003437814	XP_003975763
RPS15A	XP_009860932	ENSPMAT00000010438	XP_006006999	NP_001010	NP_733769	XP_006637237	NP_997927	/	NP_001187079	NP_001134159，XP_014034386	XP_004073083	XP_003453790	XP_003972535
RPS16	XP_002126231	/	XP_005995898	NP_001308040	NP_038675	XP_006633603	NP_001070200	/	NP_001187219	XP_014008914，NP_001134097	XP_004083248	XP_003452097	XP_003972741
RPS17	ENSCINT00000011146	ENSPMAT00000005689	XP_005994162	NP_001012	NP_033118	XP_015199008	NP_957139,NP_001013473	XP_018931152，XP_018946226	NP_001187080，XP_017333684	NP_001139966，XP_013982827，XP_014060869，NP_001134453	XP_004069831,XP_023808496	XP_003449234,XP_003450832	XP_011608245，XP_003967345
RPS18	XP_002131089	isolation	XP_006001014	NP_072045	NP_035426	/	NP_775341	XP_018940091	NP_001187081	XP_013997203	XP_004073779	XP_003460088	XP_003969247
RPS19	XP_002128954	ENSPMAT00000001214	XP_005998040	NP_001308414	NP_001347047	XP_015224248	NP_957044	XP_018931175	NP_001187082	NP_001134778	XP_004078311	XP_003450544,XP_013131372	XP_029695351
RPS20	XP_002129863	ENSPMAT00000005563	XP_005993486	NP_001014	NP_080423	XP_015209105	NP_998369	/	NP_001187083	NP_001134315，XP_014036075	XP_023805704	XP_003460147	XP_003967848
RPS21	ENSCINT00000007489	ENSPMAT00000007607	XP_005996699	NP_001015	NP_001342449	XP_006639682	NP_957485	XP_018919730，XP_018919734，XP_018956297	NP_001187220	XP_013989752，XP_014002965	XP_004086355	XP_003446030	XP_003979410
RPS23	NP_001027679	ENSPMAT00000008512	XP_005997828	NP_001016	NP_077137	XP_006631044	NP_001103591	/	NP_001187084	NP_001133209	XP_004069370	XP_003448402	XP_029682723
RPS24	XP_002129810	ENSPMAT00000008235	XP_006005090	NP_001135757	NP_997518	XP_015201695	NP_001012316	XP_018969653，XP_018969643，XP_018928345	NP_001187246	XP_014010600	XP_020564869	XP_003452000	XP_003964055
RPS25	XP_002130703	ENSPMAT00000002646	XP_005988190	NP_001019	NP_077228	XP_015192898	NP_957109	XP_018967205，XP_018967195	NP_001187221	XP_014070233，XP_014018341	XP_023817758	XP_003441657	XP_003968327
RPS26	XP_002131143	ENSPMAT00000000868	XP_006004741,XP_014344064	NP_001020	NP_038793	XP_015199979	NP_956319	XP_018960923，XP_018937619	NP_001187085，NP_001187086	XP_013991359，NP_001134636	XP_004068551	XP_003441518	XP_003973230
RPS27	isolation	ENSPMAT00000002885	XP_005989946,XP_005987787	XP_004469682,XP_027575486	NP_081291，NP_001177187	XP_015198893,XP_006640051	NP_001153000,NP_957059	/	NP_001187088，NP_001187087，XP_017341191	XP_014071705，XP_013997572，XP_014032385，XP_014057399，XP_014004160，XP_014044621，XP_014057375，XP_014044683	XP_004077,XP_004068407	XP_003450940,XP_003440483,XP_003439891,XP_003452490	XP_011607738，XP_011605677
RPS27A	XP_009859843	isolation	XP_006001599	NP_001170884	NP_001029037	XP_006638483	NP_956796	XP_018976197	NP_001187222	XP_014010339，NP_001133210	XP_011482500	XP_003455526	XP_011601287
RPS28	ENSCINT00000004592	ENSPMAT00000007011	XP_014340415	NP_001022	NP_001342313	XP_006639876	NP_998199	/	NP_001187089	XP_013995321	XP_020566444	XP_003437818	XP_029687358
RPS29	ENSCINT00000021137	/	XP_005995035	NP_001025172	NP_033119	XP_015206047	NP_998118	/	NP_001187090	NP_001133072，NP_001134590	ENSORLT00020000935	XP_003440697	ENSTRUT00000031350
RPS30	ENSCINT00000026986	isolation	XP_006007095	NP_001988	NP_001153711	XP_015194342	NP_957031	XP_018967341，XP_018967124	NP_001187091	NP_001133169，NP_001140060	XP_004083565	XP_003440700	XP_003971586
RPL3	XP_002132034	ENSPMAT00000000195	XP_006010452,XP_006003153	NP_000958,NP_005052	NP_038790，NP_001157417	XP_015215013,XP_015215630	NP_001001590	XP_018937400，XP_018925842	NP_001187033，XP_017341029	XP_014043044，XP_014049261	XP_004071207	XP_003456398,XP_003442652	XP_003965055,XP_003964598
RPL4	XP_018671225	ENSPMAT00000001002	XP_005990159	NP_000959	NP_077174	XP_015198765	NP_998272	XP_018961523，XP_018961249	NP_001187034	NP_001135255，XP_013981595	XP_004069666	XP_003440495	XP_003967498
RPL5	XP_002130156	ENSPMAT00000002301	XP_006001656,XP_006001023	NP_000960	NP_058676	XP_015210672	NP_956050,NP_001002106	XP_018933271，XP_018933273，XP_018943960，XP_018968759，XP_018968760	NP_001187035，NP_001187210	XP_014024589，XP_013978596，XP_013995384	XP_004078696,XP_004068201	XP_005451204,XP_003437833	XP_011614857,XP_003975748
RPL6	XP_026694709	/	XP_005996446	NP_001307066	NP_035420	XP_006640341	NP_001315515，NP_001003844，XP_021326481	XP_018956737，XP_018941452，XP_018956716	XP_017323447	NP_001158741	XP_004072219	XP_013130339	XP_011614097
RPL7	XP_004225748	ENSPMAT00000007531	XP_005999440,XP_006009422	NP_000962,NP_001353410	NP_079709，NP_035421	XP_006634045,006625745	NP_998809，NP_955884	XP_018980361，XP_018974791，XP_018918493，XP_018950879	XP_017351025，NP_001188238	NP_001133966，XP_014060767，NP_001133952	NP_001098340,XP_023809004	XP_003455617,XP_003443517	XP_011616797,XP_003971413
RPL7A	XP_002130070	AAN73362	XP_005987455	NP_000963	NP_038749	XP_015195381	NP_956341	XP_018960046，XP_018959532	NP_001187036	NP_001134228	XP_004074590	XP_003449652	XP_003965297,XP_003971413
RPL8	XP_004227014	ENSPMAT00000009691	XP_006005896	NP_001304711	NP_036183	XP_006638953	XP_005167741，NP_957007	/	NP_001187037	XP_014029938，XP_014019991	XP_011487507	XP_003451605	XP_003961670
RPL9	XP_026693473	ENSPMAT00000003032	XP_006011268	NP_001020092	NP_035422	XP_006629988	XP_005170964，XP_005170963，NP_001003861， AAT68054	XP_018962318，XP_018962307	NP_001187038	NP_001133089，XP_014045768	XP_023812322	XP_005456923	XP_003972205
RPL10	XP_026692879	ENSPMAT00000007269	XP_006002566	NP_001290553	NP_443067	XP_006625636	NP_956321	XP_018921966	NP_001187039	NP_001134152，XP_014039538	XP_023812154	XP_003454286	XP_003979267
RPL10A	XP_002131210	ENSPMAT00000009165	XP_014352233	NP_009035	NP_001344557	XP_006643448	NP_955930，XP_021333861	XP_018939755	NP_001187211	XP_013987347，NP_001133205	XP_004070464	XP_025757625	XP_003963149
RPL11	XP_004227163	ENSPMAT00000010472	XP_005988803	NP_000966	NP_080195	XP_006631265	NP_001002139，AAT68159	/	NP_001187040	XP_013997395	XP_004074127	XP_003458587	XP_011607151
RPL12	XP_002131561	/	XP_005994521	NP_000967	NP_033102	XP_015222031	NP_963878	XP_018934596	NP_001187041	XP_013997824	XP_023807879	XP_025764270	XP_003969649
RPL13	XP_002128780	ENSPMAT00000009911	XP_006001099	NP_150254	NP_058018	XP_006641265	NP_937786，XP_005166723	XP_018958466	NP_001187042	XP_014030746，NP_001134763	XP_011487357	XP_025764270	XP_011608569
RPL13A	XP_004226142	ENSPMAT00000007151	XP_014345695	NP_036555	NP_033464	XP_006631346	NP_997949	XP_018976876，XP_018951239，XP_018977175	XP_017332442	XP_014065610，XP_013983756	XP_004082291	XP_003453268	XP_003962761
RPL14	XP_002129628	/	XP_014340626	NP_001030168	NP_080250	XP_015212298	NP_001002866，AAT68040	XP_018979434	NP_001187043	NP_001134252，XP_013998593	XP_023815655	XP_003458545	NP_001027926
RPL15	XP_026695886	ENSPMAT00000004359	XP_006005298	NP_002939	NP_079862	XP_006635829	NP_001003447，XP_021323724	XP_018979653，XP_018979381	NP_001187212	XP_013997910	XP_004074144	XP_003455275	XP_003969112
RPL17	XP_009857578	ENSPMAT00000006801	XP_006009414	NP_001186271	NP_001002239	XP_006627218	NP_001306579，NP_001229966	XP_018940473，XP_018961075	NP_001187044	XP_013984944	XP_004085485	XP_003453655	XP_029698492
RPL18	XP_002130217	AAN73382	XP_014349762	NP_000970	NP_033103	XP_006643237	NP_001003432	XP_018974566，XP_018923090	NP_001187045	NP_001117136	XP_023820050	NP_001266392	XP_003977661
RPL18A	XP_002122365	ENSPMAT00000006759	XP_005988719	NP_000971	NP_084027	XP_006633700	NP_957354	XP_018945169	NP_001187046	XP_014040086	XP_004087014	XP_003448789	CA846925
RPL19	XP_002127132	ENSPMAT00000001114	XP_005998959	NP_000972	NP_033104	XP_006638283	NP_998373，AAT68076	XP_018932297，XP_018932248	NP_001187213，XP_017316996	NP_001133153，NP_001135053	XP_004071316,XP_020567761	XP_003442060,XP_003441885	XP_003964865,XP_003961242
RPL21	XP_026696659	ENSPMAT00000010529	XP_005993005	NP_000973	NP_062621	XP_006627823	NP_001002155	XP_018925714，XP_018925723	NP_001187047	XP_014014933	XP_004081102	XP_003443633	XP_029698492
RPL22	XP_026694919	ENSPMAT00000005205	XP_005996653,XP_005992794,XP_014346597	NP_000974,NP_001093115	NP_033105，NP_080793	XP_015192471	NP_001032766,NP_001038800	XP_018967736，XP_018934215，XP_018927854，XP_018927878，XP_018953302，XP_018939249，XP_018950290，XP_018957020，XP_018950289	XP_017342449，NP_001187683，NP_001187048	XP_014037085，XP_014022101，XP_014001747，XP_013990704	XP_023811080,XP_004086395,XP_004080856	XP_003454295,XP_025762930，XP_005458862	XP_003968232,XP_029683325
RPL23	XP_002121204	ENSPMAT00000003915	XP_006007528	NP_000969	NP_075029	XP_006638399	NP_957026	XP_018927803	NP_001187049	XP_014048815，NP_001134137	XP_011491241	XP_003446442	XP_003964316
RPL23A	XP_002126257	ENSPMAT00000003984	XP_006002391	NP_000975	NP_997406	XP_006641140	NP_001001593	XP_018941043	XP_017347724	NP_001134773	XP_004076433	XP_003446872	XP_003971219
RPL24	XP_004226157	ENSPMAT00000011089	XP_006006566	NP_000977	NP_077180	XP_006639345	NP_775342	XP_018931753，XP_018959854	NP_001187050	XP_014020018	XP_004081545	XP_003453010	XP_003961773
RPL26	XP_009858926	ENSPMAT00000001049	XP_006000768	NP_000978	NP_033106	XP_006631748	NP_998278	/	NP_001187214	NP_001134094	XP_004073454	XP_003445890	XP_003970554
RPL27	XP_026693949	ENSPMAT00000006840	XP_006006020	NP_000979	NP_035419	XP_006638191	NP_956018	XP_018926036	NP_001187051	XP_014039385	XP_011476094	XP_003442655	XP_003965058
RPL27A	XP_002125351	/	XP_005989724	NP_000981	NP_036105	XP_015193732	NP_956324	XP_018924308，XP_018924409，XP_018981761	NP_001187052	XP_014025569	XP_004069438	XP_025764982	XP_011605994
RPL28	XP_002130793	ENSPMAT00000009532	XP_014352094	NP_000982	NP_033107	XP_006640597	NP_957355	XP_018930887，XP_018930886	NP_001187053	XP_013979244	XP_004074617	XP_025764995	XP_003965285
RPL29	ENSCINT00000031081	/	XP_014341091	NP_000983	NP_001311462	XP_015203516	NP_001230107	XP_018950729，XP_018968532	NP_001187054	XP_013989582，XP_014041790	XP_004068709	XP_013132536	XP_029683141
RPL30	XP_026696541	ENSPMAT00000007390	XP_006001080	NP_000980	NP_001156957	XP_006636046	NP_956322	XP_018969264，XP_018922248	NP_001187055	XP_014034311，XP_014002964	XP_004074293	XP_003444141	XP_003968893
RPL31	XP_026696435	ENSPMAT00000007698	XP_006002967	NP_000984	NP_001239148	XP_015219574	NP_001035141	XP_018965646	NP_001187215	XP_014029324	XP_004066648	XP_003440920	XP_003966463
RPL32	CAC82555	ENSPMAT00000002493	XP_005997880	NP_000985	NP_742083	XP_006631059	NP_001035132	XP_018937230，XP_018972624	NP_001187056	XP_013990395，XP_013989550	XP_023812447	NP_001266584	XP_003963393
RPL34	XP_002130459	ENSPMAT00000002369	XP_006011298	NP_001306164	NP_001274510	XP_006629793	NP_957416	XP_018932257，XP_018932244	NP_001187057	NP_001133164	XP_023821551	XP_019203957	XP_003967015
RPL35	XP_002131705	/	XP_005987389	NP_009140	NP_079868	XP_015222635	NP_775340	XP_018943729，XP_018930757	AAK95161	NP_001133119，XP_014015945，XP_013998129	XP_004072837	XP_003455074	XP_003977450
RPL35A	ENSCINT00000034064	ENSPMAT00000002615	XP_005997406	NP_000987	NP_001123957	XP_006637905	NP_001002487	XP_018941598，XP_018978724	NP_001187216	XP_014017413	XP_023817715	XP_003457856	XP_003978914
RPL36	XP_004226207	/	XP_005989906	NP_378669	NP_061200	XP_006639885	NP_998117	XP_018933247，XP_018938944	NP_001187059	XP_013979110，XP_014024137	XP_004067691	XP_003448819	XP_003973827
RPL36A	ENSCINT00000026385	/	XP_005992065	NP_066357	NP_063918	XP_015207154	NP_001189439	XP_018929201，XP_018924805	NP_001187060	NP_001133206，XP_013993510，XP_014054562	XP_004073083	XP_003445238	XP_003970609
RPL37	ENSCINT00000024529	ENSPMAT00000006107	XP_014353409	NP_000988	NP_001258519	XP_015194363	NP_001002069	XP_018935850	NP_001187061	XP_014017239	XP_004074614	XP_003451514	XP_003965282
RPL37A	XP_002130012	ENSPMAT00000000001	XP_006004354	NP_000989	NP_033110	XP_006636790	NP_001098996	XP_018930242	NP_001187062	NP_001135081	XP_004079068	XP_003457471	XP_003976372
RPL38	XP_026691516	/	XP_014350281	NP_000990	NP_001041522	/	NP_001002486	XP_018944974	NP_001187063	NP_001133168	ENSORLT00020012228	XP_003453439	XP_003977421
RPL39	ENSCINT00000029960	/	XP_006003921	NP_000991	NP_080331	XP_015207251	NP_001002078	XP_018971137	NP_001187217	NP_001134487	XP_020562096	XP_013126781	XP_029703377
RPL40	ENSCINT00000006091	isolation	XP_006003991	NP_001029102	NP_001335157	XP_006639866	NP_001032190	XP_018923228	NP_001187064	NP_001133215	XP_004067974	XP_003451084	XP_011613350
RPL41	isolation	/	/	NP_001030344	NP_061348	/	NP_001018603	AAM77970	NP_001187065	/	ENSORLT00020014463，ENSORLT00020004837	XR_269235,XR_270256	AAC34393
RPLP0	XP_002128891	ENSPMAT00000011259	XP_005987234	NP_000993	NP_031501	XP_006640161	NP_571655	XP_018952449，XP_018952488	NP_001187030	XP_013987898，XP_014023414	XP_023810801	XP_003441603	XP_003973625
RPLP1	XP_002131514	ENSPMAT00000001458	XP_006003716	NP_000994	NP_061341	XP_006635855	NP_956323	XP_018962653，XP_018962652	NP_001187031	/	XP_024117417	XP_003444159	XP_003977239
RPLP2	XP_026692658	ENSPMAT00000010571	XP_005987634，XP_014352834	NP_000995	NP_001347586	XP_015197570	NP_997908,NP_001093906	XP_018960922，XP_018935654，XP_018923158	NP_001187032,XP_017315430,NP_001187964	XP_013989313,NP_001133207,XP_013984647,XP_014031399,XP_014003050	XP_004068762,XP_004067090	XP_003445741,XP_003453702	XP_003973120
Total	79	64	86	84	83	80	85	125	90	148	88	92	86
* indicate isoforms of RPS4 are encoded by the human X and Y chromosomes.
